# Supplementary material for: L-Proline-Mediated Modulation of Astringency in Black Chokeberry Puree: Molecular Interactions, Process Optimization, and Quality Preservation
Source: Foods. 2026 Jul 4;15(13):2388. doi: 10.3390/foods15132388 (PMC13361080; doi:10.3390/foods15132388)
Supplement: Supplementary file 1 [file foods-15-02388-s001.zip]

Archive with 1 entries (1 files):
- foods-4379457-supplementary.pdf
